# Supplementary material for: Genetic Signatures of Contrasted Outbreak Histories of “Candidatus Liberibacter asiaticus”, the Bacterium That Causes Citrus Huanglongbing, in Three Outermost Regions of the European Union
Source: Evol Appl. 2024 Dec 16;17(12):e70053. doi: 10.1111/eva.70053 (PMC11649586; doi:10.1111/eva.70053)
Supplement: Supplementary file 1 — Table S2. Primers used and annealing temperatures for amplification and sequencing of CLaf and CLas in the MLSA scheme. Table S3. Primers and PCR conditions used to amplify CLas TR markers in the MLVA‐12 scheme. Table S4. Information on the Candidatus Liberibacter asiaticus (CLas) samples used in the MITE MCLas‐B analysis. Table S5. Primers used and annealing temperatures for amplification of CLas prophage regions. Table S6. Information on the CLas genomes used in this study. [file EVA-17-e70053-s001.xlsx]

## Sheet: Table S1
Type	Gene	Accesssion number	Sample name	Origin	Reference sample	Species	Reference	Label code (Fig. 2)
Sanger sequences	adk	OR810077	HLB21-374	Réunion	No	CLas	This study	4
	adk	OR810078	HLB21-373	Réunion	No	CLas	This study	4
	adk	OR810079	HLB21-372	Réunion	No	CLas	This study	4
	adk	OR810080	L25-64	Guadeloupe	Yes	CLas	This study	1
	adk	OR810081	VEB18-44-35	Martinique	Yes	CLas	This study	2
	adk	OR810082	VEB17-120-11	Martinique	Yes	CLas	This study	2
	adk	OR810083	VEB17-20-4	Martinique	Yes	CLas	This study	2
	adk	OR810084	VEB17-10-11	Martinique	Yes	CLas	This study	2
	adk	OR810085	VEB16-4-20	Martinique	Yes	CLas	This study	2
	adk	OR810086	VEB15-93-7	Martinique	Yes	CLas	This study	2
	adk	OR810087	L37-8	Martinique	Yes	CLas	This study	2
	adk	OR810088	L24-1	Martinique	Yes	CLas	This study	2
	adk	OR810089	L25-51	Guadeloupe	Yes	CLas	This study	1
	adk	OR810090	JP5	Guadeloupe	Yes	CLas	This study	1
	adk	OR810091	HLB18-174	Réunion	Yes	CLas	This study	3
	adk	OR810092	HLB19-049	Réunion	Yes	CLas	This study	3
	adk	OR810093	V01	Réunion	Yes	CLas	This study	3
	adk	OR810094	LSV6	Réunion	Yes	CLas	This study	3
	adk	OR810095	LSV4	Réunion	Yes	CLas	This study	3
	adk	OR810096	HLB19-021	Réunion	Yes	CLas	This study	3
	adk	OR810097	HLB18-183	Réunion	Yes	CLas	This study	3
	adk	OR810098	HLB18-138	Réunion	Yes	CLas	This study	3
	adk	OR810099	HLB18-132	Réunion	Yes	CLas	This study	3
	adk	OR810100	HLB18-063	Réunion	Yes	CLas	This study	3
	adk	OR810101	C18-1779	Réunion	Yes	CLas	This study	3
	adk	OR810102	HLB20-017	Réunion	No	CLaf	This study	9
	adk	OR810103	HLB20-018	Réunion	No	CLaf	This study	9
	adk	OR810104	HLB20-019	Réunion	No	CLaf	This study	9
	adk	OR810105	HLB20-020	Réunion	No	CLaf	This study	9
	atpA	OR810106	HLB21-374	Réunion	No	CLas	This study	4
	atpA	OR810107	HLB21-373	Réunion	No	CLas	This study	4
	atpA	OR810108	HLB21-372	Réunion	No	CLas	This study	4
	atpA	OR810109	L25-64	Guadeloupe	Yes	CLas	This study	1
	atpA	OR810110	VEB18-44-35	Martinique	Yes	CLas	This study	2
	atpA	OR810111	VEB17-120-11	Martinique	Yes	CLas	This study	2
	atpA	OR810112	VEB17-20-4	Martinique	Yes	CLas	This study	2
	atpA	OR810113	VEB17-10-11	Martinique	Yes	CLas	This study	2
	atpA	OR810114	VEB16-4-20	Martinique	Yes	CLas	This study	2
	atpA	OR810115	VEB15-93-7	Martinique	Yes	CLas	This study	2
	atpA	OR810116	L37-8	Martinique	Yes	CLas	This study	1
	atpA	OR810117	L24-1	Martinique	Yes	CLas	This study	1
	atpA	OR810118	L25-51	Guadeloupe	Yes	CLas	This study	1
	atpA	OR810119	JP5	Guadeloupe	Yes	CLas	This study	1
	atpA	OR810120	HLB18-174	Réunion	Yes	CLas	This study	3
	atpA	OR810121	HLB19-049	Réunion	Yes	CLas	This study	3
	atpA	OR810122	V01	Réunion	Yes	CLas	This study	3
	atpA	OR810123	LSV6	Réunion	Yes	CLas	This study	3
	atpA	OR810124	LSV4	Réunion	Yes	CLas	This study	3
	atpA	OR810125	HLB19-021	Réunion	Yes	CLas	This study	3
	atpA	OR810126	HLB18-183	Réunion	Yes	CLas	This study	3
	atpA	OR810127	HLB18-138	Réunion	Yes	CLas	This study	3
	atpA	OR810128	HLB18-132	Réunion	Yes	CLas	This study	3
	atpA	OR810129	HLB18-063	Réunion	Yes	CLas	This study	3
	atpA	OR810130	C18-1779	Réunion	Yes	CLas	This study	3
	atpA	OR810131	HLB20-017	Réunion	No	CLaf	This study	9
	atpA	OR810132	HLB20-018	Réunion	No	CLaf	This study	9
	atpA	OR810133	HLB20-019	Réunion	No	CLaf	This study	9
	atpA	OR810134	HLB20-020	Réunion	No	CLaf	This study	9
	fbpA	OR810135	HLB21-374	Réunion	No	CLas	This study	4
	fbpA	OR810136	HLB21-373	Réunion	No	CLas	This study	4
	fbpA	OR810137	HLB21-372	Réunion	No	CLas	This study	4
	fbpA	OR810138	L25-64	Guadeloupe	Yes	CLas	This study	1
	fbpA	OR810139	VEB18-44-35	Martinique	Yes	CLas	This study	2
	fbpA	OR810140	VEB17-120-11	Martinique	Yes	CLas	This study	2
	fbpA	OR810141	VEB17-20-4	Martinique	Yes	CLas	This study	2
	fbpA	OR810142	VEB17-10-11	Martinique	Yes	CLas	This study	2
	fbpA	OR810143	VEB16-4-20	Martinique	Yes	CLas	This study	2
	fbpA	OR810144	VEB15-93-7	Martinique	Yes	CLas	This study	2
	fbpA	OR810145	L37-8	Martinique	Yes	CLas	This study	1
	fbpA	OR810146	L24-1	Martinique	Yes	CLas	This study	1
	fbpA	OR810147	L25-51	Guadeloupe	Yes	CLas	This study	1
	fbpA	OR810148	JP5	Guadeloupe	Yes	CLas	This study	1
	fbpA	OR810149	HLB18-174	Réunion	Yes	CLas	This study	3
	fbpA	OR810150	HLB19-049	Réunion	Yes	CLas	This study	3
	fbpA	OR810151	V01	Réunion	Yes	CLas	This study	3
	fbpA	OR810152	LSV6	Réunion	Yes	CLas	This study	3
	fbpA	OR810153	LSV4	Réunion	Yes	CLas	This study	3
	fbpA	OR810154	HLB19-021	Réunion	Yes	CLas	This study	3
	fbpA	OR810155	HLB18-183	Réunion	Yes	CLas	This study	3
	fbpA	OR810156	HLB18-138	Réunion	Yes	CLas	This study	3
	fbpA	OR810157	HLB18-132	Réunion	Yes	CLas	This study	3
	fbpA	OR810158	HLB18-063	Réunion	Yes	CLas	This study	3
	fbpA	OR810159	C18-1779	Réunion	Yes	CLas	This study	3
	fbpA	OR810160	HLB20-017	Réunion	No	CLaf	This study	9
	fbpA	OR810161	HLB20-018	Réunion	No	CLaf	This study	9
	fbpA	OR810162	HLB20-019	Réunion	No	CLaf	This study	9
	fbpA	OR810163	HLB20-020	Réunion	No	CLaf	This study	9
	ftsZ	OR810164	HLB21-374	Réunion	No	CLas	This study	4
	ftsZ	OR810165	HLB21-373	Réunion	No	CLas	This study	4
	ftsZ	OR810166	HLB21-372	Réunion	No	CLas	This study	4
	ftsZ	OR810167	L25-64	Guadeloupe	Yes	CLas	This study	1
	ftsZ	OR810168	VEB18-44-35	Martinique	Yes	CLas	This study	2
	ftsZ	OR810169	VEB17-120-11	Martinique	Yes	CLas	This study	2
	ftsZ	OR810170	VEB17-20-4	Martinique	Yes	CLas	This study	2
	ftsZ	OR810171	VEB17-10-11	Martinique	Yes	CLas	This study	2
	ftsZ	OR810172	VEB16-4-20	Martinique	Yes	CLas	This study	2
	ftsZ	OR810173	VEB15-93-7	Martinique	Yes	CLas	This study	2
	ftsZ	OR810174	L37-8	Martinique	Yes	CLas	This study	1
	ftsZ	OR810175	L24-1	Martinique	Yes	CLas	This study	1
	ftsZ	OR810176	L25-51	Guadeloupe	Yes	CLas	This study	1
	ftsZ	OR810177	JP5	Guadeloupe	Yes	CLas	This study	1
	ftsZ	OR810178	HLB18-174	Réunion	Yes	CLas	This study	3
	ftsZ	OR810179	HLB19-049	Réunion	Yes	CLas	This study	3
	ftsZ	OR810180	V01	Réunion	Yes	CLas	This study	3
	ftsZ	OR810181	LSV6	Réunion	Yes	CLas	This study	3
	ftsZ	OR810182	LSV4	Réunion	Yes	CLas	This study	3
	ftsZ	OR810183	HLB19-021	Réunion	Yes	CLas	This study	3
	ftsZ	OR810184	HLB18-183	Réunion	Yes	CLas	This study	3
	ftsZ	OR810185	HLB18-138	Réunion	Yes	CLas	This study	3
	ftsZ	OR810186	HLB18-132	Réunion	Yes	CLas	This study	3
	ftsZ	OR810187	HLB18-063	Réunion	Yes	CLas	This study	3
	ftsZ	OR810188	C18-1779	Réunion	Yes	CLas	This study	3
	ftsZ	OR810189	HLB20-017	Réunion	No	CLaf	This study	9
	ftsZ	OR810190	HLB20-018	Réunion	No	CLaf	This study	9
	ftsZ	OR810191	HLB20-019	Réunion	No	CLaf	This study	9
	ftsZ	OR810192	HLB20-020	Réunion	No	CLaf	This study	9
	glyA	OR810193	HLB21-374	Réunion	No	CLas	This study	4
	glyA	OR810194	HLB21-373	Réunion	No	CLas	This study	4
	glyA	OR810195	HLB21-372	Réunion	No	CLas	This study	4
	glyA	OR810196	L25-64	Guadeloupe	Yes	CLas	This study	1
	glyA	OR810197	VEB18-44-35	Martinique	Yes	CLas	This study	2
	glyA	OR810198	VEB17-120-11	Martinique	Yes	CLas	This study	2
	glyA	OR810199	VEB17-20-4	Martinique	Yes	CLas	This study	2
	glyA	OR810200	VEB17-10-11	Martinique	Yes	CLas	This study	2
	glyA	OR810201	VEB16-4-20	Martinique	Yes	CLas	This study	2
	glyA	OR810202	VEB15-93-7	Martinique	Yes	CLas	This study	2
	glyA	OR810203	L37-8	Martinique	Yes	CLas	This study	1
	glyA	OR810204	L24-1	Martinique	Yes	CLas	This study	1
	glyA	OR810205	L25-51	Guadeloupe	Yes	CLas	This study	1
	glyA	OR810206	JP5	Guadeloupe	Yes	CLas	This study	1
	glyA	OR810207	HLB18-174	Réunion	Yes	CLas	This study	3
	glyA	OR810208	HLB19-049	Réunion	Yes	CLas	This study	3
	glyA	OR810209	V01	Réunion	Yes	CLas	This study	3
	glyA	OR810210	LSV6	Réunion	Yes	CLas	This study	3
	glyA	OR810211	LSV4	Réunion	Yes	CLas	This study	3
	glyA	OR810212	HLB19-021	Réunion	Yes	CLas	This study	3
	glyA	OR810213	HLB18-183	Réunion	Yes	CLas	This study	3
	glyA	OR810214	HLB18-138	Réunion	Yes	CLas	This study	3
	glyA	OR810215	HLB18-132	Réunion	Yes	CLas	This study	3
	glyA	OR810216	HLB18-063	Réunion	Yes	CLas	This study	3
	glyA	OR810217	C18-1779	Réunion	Yes	CLas	This study	3
	glyA	OR810218	HLB20-017	Réunion	No	CLaf	This study	9
	glyA	OR810219	HLB20-018	Réunion	No	CLaf	This study	9
	glyA	OR810220	HLB20-019	Réunion	No	CLaf	This study	9
	glyA	OR810221	HLB20-020	Réunion	No	CLaf	This study	9
	groEL	OR810222	HLB21-374	Réunion	No	CLas	This study	4
	groEL	OR810223	HLB21-373	Réunion	No	CLas	This study	4
	groEL	OR810224	HLB21-372	Réunion	No	CLas	This study	4
	groEL	OR810225	L25-64	Guadeloupe	Yes	CLas	This study	1
	groEL	OR810226	VEB18-44-35	Martinique	Yes	CLas	This study	2
	groEL	OR810227	VEB17-120-11	Martinique	Yes	CLas	This study	2
	groEL	OR810228	VEB17-20-4	Martinique	Yes	CLas	This study	2
	groEL	OR810229	VEB17-10-11	Martinique	Yes	CLas	This study	2
	groEL	OR810230	VEB16-4-20	Martinique	Yes	CLas	This study	2
	groEL	OR810231	VEB15-93-7	Martinique	Yes	CLas	This study	2
	groEL	OR810232	L37-8	Martinique	Yes	CLas	This study	1
	groEL	OR810233	L24-1	Martinique	Yes	CLas	This study	1
	groEL	OR810234	L25-51	Guadeloupe	Yes	CLas	This study	1
	groEL	OR810235	JP5	Guadeloupe	Yes	CLas	This study	1
	groEL	OR810236	HLB18-174	Réunion	Yes	CLas	This study	3
	groEL	OR810237	HLB19-049	Réunion	Yes	CLas	This study	3
	groEL	OR810238	V01	Réunion	Yes	CLas	This study	3
	groEL	OR810239	LSV6	Réunion	Yes	CLas	This study	3
	groEL	OR810240	LSV4	Réunion	Yes	CLas	This study	3
	groEL	OR810241	HLB19-021	Réunion	Yes	CLas	This study	3
	groEL	OR810242	HLB18-183	Réunion	Yes	CLas	This study	3
	groEL	OR810243	HLB18-138	Réunion	Yes	CLas	This study	3
	groEL	OR810244	HLB18-132	Réunion	Yes	CLas	This study	3
	groEL	OR810245	HLB18-063	Réunion	Yes	CLas	This study	3
	groEL	OR810246	C18-1779	Réunion	Yes	CLas	This study	3
	groEL	OR810247	HLB20-017	Réunion	No	CLaf	This study	9
	groEL	OR810248	HLB20-018	Réunion	No	CLaf	This study	9
	groEL	OR810249	HLB20-019	Réunion	No	CLaf	This study	9
	groEL	OR810250	HLB20-020	Réunion	No	CLaf	This study	9
	gyrB	OR810251	HLB21-374	Réunion	No	CLas	This study	4
	gyrB	OR810252	HLB21-373	Réunion	No	CLas	This study	4
	gyrB	OR810253	HLB21-372	Réunion	No	CLas	This study	4
	gyrB	OR810254	L25-64	Guadeloupe	Yes	CLas	This study	1
	gyrB	OR810255	VEB18-44-35	Martinique	Yes	CLas	This study	2
	gyrB	OR810256	VEB17-120-11	Martinique	Yes	CLas	This study	2
	gyrB	OR810257	VEB17-20-4	Martinique	Yes	CLas	This study	2
	gyrB	OR810258	VEB17-10-11	Martinique	Yes	CLas	This study	2
	gyrB	OR810259	VEB16-4-20	Martinique	Yes	CLas	This study	2
	gyrB	OR810260	VEB15-93-7	Martinique	Yes	CLas	This study	2
	gyrB	OR810261	L37-8	Martinique	Yes	CLas	This study	1
	gyrB	OR810262	L24-1	Martinique	Yes	CLas	This study	1
	gyrB	OR810263	L25-51	Guadeloupe	Yes	CLas	This study	1
	gyrB	OR810264	JP5	Guadeloupe	Yes	CLas	This study	1
	gyrB	OR810265	HLB18-174	Réunion	Yes	CLas	This study	3
	gyrB	OR810266	HLB19-049	Réunion	Yes	CLas	This study	3
	gyrB	OR810267	V01	Réunion	Yes	CLas	This study	3
	gyrB	OR810268	LSV6	Réunion	Yes	CLas	This study	3
	gyrB	OR810269	LSV4	Réunion	Yes	CLas	This study	3
	gyrB	OR810270	HLB19-021	Réunion	Yes	CLas	This study	3
	gyrB	OR810271	HLB18-183	Réunion	Yes	CLas	This study	3
	gyrB	OR810272	HLB18-138	Réunion	Yes	CLas	This study	3
	gyrB	OR810273	HLB18-132	Réunion	Yes	CLas	This study	3
	gyrB	OR810274	HLB18-063	Réunion	Yes	CLas	This study	3
	gyrB	OR810275	C18-1779	Réunion	Yes	CLas	This study	3
	gyrB	OR810276	HLB20-017	Réunion	No	CLaf	This study	9
	gyrB	OR810277	HLB20-018	Réunion	No	CLaf	This study	9
	gyrB	OR810278	HLB20-019	Réunion	No	CLaf	This study	9
	gyrB	OR810279	HLB20-020	Réunion	No	CLaf	This study	9
Illumina genomes	All gene portions	CP029348	AHCA1	CA, USA	Yes	CLas	10.1094/PHYTO-06-18-0185-R	6
	All gene portions	CP010804	A4	China	Yes	CLas	10.1128/genomeA.00169-15	5
	All gene portions	CP004005	GXPSY	China	Yes	CLas	10.1128/genomeA.00184-13	5
	All gene portions	CP019958	JXGC	China	Yes	CLas	10.1094/Phyto-08-17-0282-R	5
	All gene portions	CP054558	CoFLP1	Colombia	Yes	CLas	10.1094/PDIS-06-20-1249-A	NA
	All gene portions	CP001677	PSY62	FL, USA	Yes	CLas	10.1094/Mpmi-22-8-1011	6
	All gene portions	JAJDMM010000000	MAG1	India	Yes	CLas	unpublished	NA
	All gene portions	AP014595	ISHI-1	Japan	Yes	CLas	10.1371/journal.pone.0106109	NA
	All gene portions	VTLU01000000	Mex8	Mexico	Yes	CLas	10.1111/mpp.12925	7
	All gene portions	JAOPHS010000000	BCSMX	Mexico	Yes	CLas	10.3389/fpls.2022.1052680	7
	All gene portions	JAOPHR010000000	YTMX	Mexico	Yes	CLas	10.3389/fpls.2022.1052680	7
	All gene portions	WOXD02000000	PA19	Pakistan	Yes	CLas	10.1094/Pdis-12-19-2648-A	8
	All gene portions	WOUN02000000	PA20	Pakistan	Yes	CLas	10.1094/Pdis-12-19-2648-A	8
	All gene portions	CP041385	TAIYZ2	Thailand	Yes	CLas	10.1094/PDIS-07-19-1520-A	NA
	All gene portions	CP004021	PSTAPSY	South Africa	Yes	CLaf	10.1128/genomeA.00733-15	NA
	All gene portions	CP002371	ZC1	TX, USA	Yes	CLso	10.1371/journal.pone.0019135	NA
	All gene portions	QEYS01000000	ASUK1	UK	Yes	CLeu	unpublished	NA
	All gene portions	PSQJ01000000	ASNZ1	New Zealand	Yes	CLeu	10.1128/genomea.00430-18	NA
	All gene portions	JAMJGA010000000	P1-16A	CA, USA	Yes	CLca	10.3389/fmicb.2021.739763	NA
	All gene portions	NC_022793	Sao Paulo	Brazil	Yes	CLam	10.1094/MPMI-09-13-0292-R	NA
	All gene portions	CP003789	BT-1	Puerto Rico	Yes	Lcr	10.4056/sigs.3326772	NA
	All gene portions	CP010522	BT-0	NA	Yes	Lcr	unpublished	NA
	CLas	Ca. Liberibacter asiaticus
	CLaf	Ca. Liberibacter africanus
	CLso	Ca. Liberibacter solanacearum
	CLeu	Ca. Liberibacter europaeus
	CLca	Ca. Liberibacter capsica
	CLam	Ca. Liberibacter americanus
	Lcr	Liberibacter crescens
	NA	not applicable

## Sheet: Table S2
Species	Gene	Primer name	primer sequence (5'-->3')	Annealing temperature	Expected amplicon size (bp)
CLas primers	adk	adk-Las44F	CGCAAGCTTGTCGTTTATCTCAA	65°C	543
		adk-Las586R	TCCTTACAGAAACAAGAAGTGAATCT
	atpA	atpA-Las318F	TGTCGTTGATGCACTTGGTAATC	68°C	770
		atpA-Las1087R	GGCGAATACCCTGATAAAATAGCT
	fbpA	fbpA-Las56F	TTCTTGCTGCGGATGAGTCTAAT	68°C	779
		fbpA-Las834R	ACCCATAGAATTCATCGCTGACA
	ftsZ	ftsZ-Las760F	GATGAAGCGTCAATGAAGGGATC	65°C	725
		ftsZ-Las1484R	GCAGGTATCTCTAATTTATCTTCCTCA
	glyA	glyA-Las663F	TTCTCCTGTTCCGCATTGTCATA	65°C	630
		glyA-Las1292R	GCAGAAGCGGAAAAATCATAAATAGG
	groEL	groEL-Las378F	AGTGGTTGAGTATCTTAAGGCGA	65°C	727
		groEL-Las1104R	GCGCTCTTTTAGTTTGTCACGAT
	gyrB	gyrB-Las883F	GCGTTAACTCGTCAAATCACCTC	65°C	753
		gyrB-Las1635R	TGTTATGCCATACAAAGGGGGTT
CLaf primers	adk	adk-Laf28F	GGATCTGGAAAAGGAACACAAGC	55°C	501
		adk-Laf528R	ACCATCAATTACATGTAATAAACCCA
	atpA	atpA-Laf322F	GTAGATGCCCTTGGTAATCCGAT	65°C	777
		atpA-Laf1098R	ATTAATAGCAGGCCGAATACCCC
	fbpA	fbpA-Laf41F	AAGAGGGAAAAGGGATTCTTGCT	65°C	749
		fbpA-Laf789R	AGACTGTCCCCCAGAAAGAAAAG
	ftsZ	ftsZ-Laf798F	TTCAATTACAGGAGGGAGCGATC	65°C	690
		ftsZ-Laf1487R	GCAGGAATCTCTAATTGATCCTCCT
	glyA	glyA-Laf652F	GGTCAGCATCCTTCTCCTATTCC	62°C	641
		glyA-Laf1292R	GCAGAAGAAGTGAAATCATAGATAGGG
	groEL	groEL-Laf307F	GGTCGTAAATATGTTGCAGCTGG	65°C	812
		groEL-Laf1118R	GCCAACTTAGCTAAGCGTTCTTT
	gyrB	gyrB-Laf923F	GTGGTTCTAAGAAAGATAAAAGATCCG	62°C	847
		gyrB-Laf1769R	AAATTGCGTAAATCATCTCCACTT

## Sheet: Table S3
Locus	Position in psy 62 genome	Primer name for sequencing	Primers sequences (5' --> 3') for sequencing	Primer name for tying	Primers sequences (5' --> 3') for typing	PCR Mix for typing	Capillary electrophoresis pool	Primer concentration for typing (µM)
T_08	1 223 679 --> 1 223 759	TypHLB_08_F	AGACTATTATCCCCATAAACCAC	TypHLB_08_F	FAM-AGACTATTATCCCCATAAACCAC	Las-1	1	0.5µM
		TypHLB_08b_R	TAAACCCGCCTTTGAATCAGT	TypHLB_08b_R	TAAACCCGCCTTTGAATCAGT
T_09	1 009 710 --> 1 009 874	SeqKatho09_F	CGTTGGGATATCTGACCACA	TypHLB_09_F	VIC-GGCTGATAACAAGCACCTC	Las-1	1	0.5µM
		SeqKatho09_R	TGCTAGCAGGCTATCTTTGGA	TypHLB_09_R	ACAAGAGAATAATAAACCTCGAA
Ti_C	537 729 --> 537 760	SeqKatho04_F	TTGATAATATAGAAAGAGGCGAAGC	TypIslam_C_F	PET -CGATTGTTGATGAATTACC	Las-1	1	0.3µM
		SeqKatho04_R	TCCATACCCAAAAGAAAAGCA	TypIslam_C_R	GAATAGAAGAACCCTAAGC
Ti_E	354 492 --> 354 528	SeqKatho02_F	ATTGAAGGACGAAACCGATG	TypIslam_E_F	NED-GATCAGTAGTCTATCACCAC	Las-1	1	0.3µM
		SeqKatho02_R	TCCCAAGGTTTTCAAATTGC	TypIslam_E_R	TACTGGAAACAAATGGAATAC
T_10	405 894 --> 405 905	SeqHLB_10_F	GGTCATTATGAATCCGGCTA	TypHLB_10_F	FAM-ATTTGTGATGAGAAAATTTCGC	Las-2	2	0.5µM
		SeqHLB_10_R	AGAATAAAAGAAATAACGCACAG	TypHLB_10_R	ATCCTTGCACAAAATACAAGA
T_03	360 544 --> 360 573	SeqKatho03_F	GAGGCAATACGTCCATCGTT	Typ_HLB03_F	VIC-AGGAATGCACGATTTACAAG	1plex*	2	0.4µM
		SeqKatho03_R	CCCCCAGAACTTCATTTTTC	Typ_HLB03_R	CGATCTCTTTCCTCTCTATA
Ti_A	255 593 --> 255648	SeqKatho01_F	TGAAGTAGCTCTGCAATATCTGA	TypIslam_A_F	PET-CGCCTACAGGAATTTCGTTACG	Las-2	2	0.6µM
		SeqKatho01_R	GGTGAATTAGGATGGAAATGC	TypIslam_A_R	TCTCATCTTGTTGCTTCGTTTATCC
Ti_F	684 187 --> 684 216	SeqKatho13_F	TCATGTTGATCAGACGCTTTTT	TypIslam_F_F	NED-TCGTCTTATCGTATATCACTCC	Las-2	2	0.7µM
		SeqKatho13_R	CACTTAATAACGCCCCGAAA	TypIslam_F_R	TTCACTATTAAAGGATCAAGGC
T_05n	655 274 --> 655 332	Seq05-269 F	ATTATTTATGGTGCGAGGTC	Typ_HLB05-302F	FAM-CCTCTTAATTCATGGGAAG	Las-3	3	0.6µM
		Seq05-815 R	CTAAGATTGCTTACAACCAG	Typ_HLB05-578R	TATGCTCAGAACACTGC
Ti_B	535 172 --> 535 195	SeqKatho11_F	GGATTATAGCGACGCTGGTT	TypIslam_B_F	VIC-ATCGCCTATAAATCCCTTTACTGATATGTTTCC	Las-3	3	0.3µM
		SeqKatho11_R	GAAGCAGCTGGAGAAGTCGT	TypIslam_B_R	TGGTAACGGAAGTGATAATAACTACAGCAATAAG
Ti_D	377 718 --> 377 732	SeqHLB_D_F	CAAATGACATGAAGGGCAAA	TypIslam_D_F	PET-CGGTGTCGGTATCGGTATCATTC	Las-3	3	0.3µM
		SeqHLB_D_R	ACTTAATCATGGCTAAATCGTT	TypIslam_D_R	CGAAGAAGAGACGGAGGTTAAGC
Ti_G	998 340 --> 998 354	SeqHLB_G_F	TCACGATATTCAATGCTCC	TypIslam_G_F	NED-CGGGAGAAATTAAAGATGATGG	Las-3	3	0.3µM
		SeqHLB_G_R	TCAAAGAAATGTGCTCGAA	TypIslam_G_R	CGCTGTTAATACATACTTACGC
* migration with mix Las-2a during eletrophoresis step

## Sheet: Table S4
Sample name	Origin	MCLas-B accesssion number	MCLas-B reference sample	Reference	Label code (Fig. 3)	Comment
9PA	Brazil	JABDRZ010000155	Yes	10.1094/PDIS-05-20-1018-A	1	-
YCPsy	China	LIIM01000004	Yes	10.1128/genomeA.01316-15	1	-
JXGZ-1	China	VIQL01000003	Yes	Unpublished	1	-
CHUC	China	VTLV01000058	Yes	10.1111/mpp.12925	1	-
SP-3	Brazil	KP338092	Yes	10.1016/S2095-3119(14)60979-5	1	-
SP-2	Brazil	KP338091	Yes	10.1016/S2095-3119(14)60979-5	1	-
SP-1	Brazil	KP338090	Yes	10.1016/S2095-3119(14)60979-5	1	-
JX-GZ-4 T5-2	China	KP338088	Yes	10.1016/S2095-3119(14)60979-5	1	-
GD-QY-2-13	China	KP338084	Yes	10.1016/S2095-3119(14)60979-5	1	-
YN-MG-2	China	KP338083	Yes	10.1016/S2095-3119(14)60979-5	1	-
GZ-CH-3	China	KP338032	Yes	10.1016/S2095-3119(14)60979-5	1	-
YN-GJ-831	China	KP338031	Yes	10.1016/S2095-3119(14)60979-5	1	-
YN-JS-835	China	KP338029	Yes	10.1016/S2095-3119(14)60979-5	1	-
ZJ-TZ-3	China	KC478899	Yes	10.1016/S2095-3119(14)60979-5	1	-
FJ-CT-2	China	KC478891	Yes	10.1016/S2095-3119(14)60979-5	1	-
JXGC	China	CP019958	Yes	10.1094/PHYTO-08-17-0282-R	1	-
LHCA20	CA, USA	SRR8994413	Yes	Unpublished	2	-
LHCA22	CA, USA	SRR8994414	Yes	Unpublished	2	-
LHCA26	CA, USA	SRR8994415	Yes	Unpublished	2	-
LHCA28	CA, USA	SRR8994416	Yes	Unpublished	2	-
ALHCA20	CA, USA	SRR8994419	Yes	Unpublished	2	-
	China	'GCA_040425775.1_ASM4042577v1'		10.1038/s41597-024-03855-3	3	-
	China	'GCA_040425815.1_ASM4042581v1'		10.1038/s41597-024-03855-3	4	-
	China	'GCA_040425855.1_ASM4042585v1'		10.1038/s41597-024-03855-3	5	-
	China	'GCA_040425915.1_ASM4042591v1'		10.1038/s41597-024-03855-3	6	-
	China	'GCA_040425935.1_ASM4042593v1'		10.1038/s41597-024-03855-3	7	-
	China	'GCA_040426015.1_ASM4042601v1'		10.1038/s41597-024-03855-3	8	-
	China	'GCA_040426025.1_ASM4042602v1'		10.1038/s41597-024-03855-3	9	-
	China	'GCA_040426035.1_ASM4042603v1'		10.1038/s41597-024-03855-3	10	-
	China	'GCA_040426055.1_ASM4042605v1'		10.1038/s41597-024-03855-3	11	-
	China	'GCA_040426085.1_ASM4042608v1'		10.1038/s41597-024-03855-3	12	-
	China	'GCA_040426095.1_ASM4042609v1'		10.1038/s41597-024-03855-3	13	-
	China	'GCA_040426155.1_ASM4042615v1'		10.1038/s41597-024-03855-3	14	-
	China	'GCA_040426165.1_ASM4042616v1'		10.1038/s41597-024-03855-3	15	-
	China	'GCA_040426195.1_ASM4042619v1'		10.1038/s41597-024-03855-3	16	-
	China	'GCA_040426305.1_ASM4042630v1'		10.1038/s41597-024-03855-3	17	-
	China	'GCA_040426355.1_ASM4042635v1'		10.1038/s41597-024-03855-3	18	-
	China	'GCA_040428705.1_ASM4042870v1'		10.1038/s41597-024-03855-3	19	-
	China	'GCA_040429065.1_ASM4042906v1'		10.1038/s41597-024-03855-3	20	-
	China	'GCA_040429185.1_ASM4042918v1'		10.1038/s41597-024-03855-3	21	-
	China	'GCA_040429205.1_ASM4042920v1'		10.1038/s41597-024-03855-3	22	-
	China	'GCA_040429265.1_ASM4042926v1'		10.1038/s41597-024-03855-3	23	-
	China	'GCA_040429285.1_ASM4042928v1'		10.1038/s41597-024-03855-3	24	-
	China	'GCA_040429305.1_ASM4042930v1'		10.1038/s41597-024-03855-3	25	-
	China	'GCA_040429345.1_ASM4042934v1'		10.1038/s41597-024-03855-3	26	-
	China	'GCA_040429405.1_ASM4042940v1'		10.1038/s41597-024-03855-3	27	-
	China	'GCA_040429475.1_ASM4042947v1'		10.1038/s41597-024-03855-3	28	-
	China	'GCA_040429505.1_ASM4042950v1'		10.1038/s41597-024-03855-3	29	-
	China	'GCA_040429545.1_ASM4042954v1'		10.1038/s41597-024-03855-3	30	-
	China	'GCA_040429565.1_ASM4042956v1'		10.1038/s41597-024-03855-3	31	-
C18-1779	Réunion	OR810280	No	This study	3	Used for prophage- and MITE-based typing
HBL18-138	Réunion	OR810281	No	This study	3	Used for prophage- and MITE-based typing
HLB18-063	Réunion	OR810282	No	This study	3	Used for prophage- and MITE-based typing
HLB18-132	Réunion	OR810283	No	This study	3	Used for prophage- and MITE-based typing
HLB18-148	Réunion	OR810284	No	This study	3	Used for prophage- and MITE-based typing
HLB18-149	Réunion	OR810285	No	This study	3	Used for prophage- and MITE-based typing
HLB18-150	Réunion	OR810286	No	This study	3	Used for prophage- and MITE-based typing
HLB18-167	Réunion	OR810287	No	This study	3	Used for prophage- and MITE-based typing
HLB18-174	Réunion	OR810288	No	This study	3	Used for prophage- and MITE-based typing
HLB19-012	Réunion	OR810289	No	This study	3	Used for prophage- and MITE-based typing
HLB19-021	Réunion	OR810290	No	This study	3	Used for prophage- and MITE-based typing
HLB19-049	Réunion	OR810291	No	This study	3	Used for prophage- and MITE-based typing
LSV4	Réunion	OR810292	No	This study	3	Used for prophage- and MITE-based typing
LSV6	Réunion	OR810293	No	This study	3	Used for prophage- and MITE-based typing
LSV7	Réunion	OR810294	No	This study	3	Used for prophage- and MITE-based typing
V01	Réunion	OR810295	No	This study	3	Used for prophage- and MITE-based typing
S6	FL, USA	SRR16895070	Yes	10.1094/PHYTO-02-22-0067-R	3	-
PSYA	FL, USA	SRR16895076	Yes	10.1094/PHYTO-02-22-0067-R	3	-
E5B	FL, USA	SRR16895081	Yes	10.1094/PHYTO-02-22-0067-R	3	-
PSYE	FL, USA	SRR16895067	Yes	10.1094/PHYTO-02-22-0067-R	4	-
E19	FL, USA	SRR16895089	Yes	10.1094/PHYTO-02-22-0067-R	4	-
JP5	Guadeloupe	OR810296	No	This study	5	Used for prophage- and MITE-based typing
L24-1	Martinique	OR810297	No	This study	5	Used for prophage- and MITE-based typing
L25-64	Guadeloupe	OR810298	No	This study	5	Used for prophage- and MITE-based typing
L37-8	Martinique	OR810299	No	This study	5	Used for prophage- and MITE-based typing
VEB18-111-6	Guadeloupe	OR810300	No	This study	5	Used for prophage- and MITE-based typing
VEB16-4-20	Martinique	OR810301	No	This study	5	Used for prophage- and MITE-based typing
VEB15-93-7	Martinique	OR810302	No	This study	5	Used for prophage- and MITE-based typing
VEB17-10-11	Martinique	OR810303	No	This study	5	Used for prophage- and MITE-based typing
VEB17-20-4	Martinique	OR810304	No	This study	5	Used for prophage- and MITE-based typing
VEB17-120-11	Martinique	OR810305	No	This study	5	Used for prophage- and MITE-based typing
VEB18-44-35	Martinique	OR810306	No	This study	5	Used for prophage- and MITE-based typing
JRPAMB1	FL, USA	CP040636	Yes	Unpublished	5	-
A-SBCA19	CA, USA	JADBIB010000078	Yes	Unpublished	5	-
FL17	FL, USA	JWHA01000003	Yes	10.1094/MPMI-22-8-1011	5	-
TX2351	TX, USA	MTIM01000063	Yes	10.1128/genomea.00170-17	5	-
AHCA17	CA, USA	VNFL01000016	Yes	10.1094/PHYTO-06-18-0185-R	5	-
GFR3TX3	TX, USA	VTLR01000073	Yes	10.1111/mpp.12925	5	-
DUR1TX1	TX, USA	VTLT01000045	Yes	10.1111/mpp.12925	5	-
Mex8	Mexico	VTLU01000047	Yes	10.1111/mpp.12925	5	-
CRCFL16	FL, USA	VTLW01000191	Yes	10.1111/mpp.12925	5	-
MFL16	FL, USA	VTLX01000128	Yes	10.1111/mpp.12925	5	-
LBR19TX2	TX, USA	VTMA01000024	Yes	10.1111/mpp.12925	5	-
BCSMX	Mexico	JAOPHS010000002	Yes	10.3389/fpls.2022.1052680	5	-
YTMX	Mexico	JAOPHR010000002	Yes	10.3389/fpls.2022.1052680	5	-
psy62	FL, USA	NC_012985	Yes	10.1094/Mpmi-22-8-1011	5	-
gxpsy	China	NC_020549	Yes	10.1128/genomeA.00184-13	5	-
UF506	FL, USA	HQ377374	Yes	10.1094/Mpmi-11-10-0256	5	-
A	FL, USA	JX275489	Yes	10.1371/journal.pone.0082248	5	-
E	FL, USA	JX275493	Yes	10.1371/journal.pone.0082248	5	-
SC-DC-D-2	China	KC478863	Yes	10.1128/Jb.00413-13	5	-
SC-NN-6	China	KC478864	Yes	10.1128/Jb.00413-13	5	-
GD-SH-2	China	KC478867	Yes	10.1128/Jb.00413-13	5	-
GX-LP-2	China	KC478881	Yes	10.1128/Jb.00413-13	5	-
FL-132701	FL, USA	KC478901	Yes	10.1128/Jb.00413-13	5	-
FL-30286	FL, USA	KC478904	Yes	10.1128/Jb.00413-13	5	-
FL-61427	FL, USA	KC478906	Yes	10.1128/Jb.00413-13	5	-
FL-61437	FL, USA	KC478910	Yes	10.1128/Jb.00413-13	5	-
YN-MLP-12	China	KP338080	Yes	10.1016/S2095-3119(14)60979-5	5	-
SC-NN-8	China	KP338081	Yes	10.1016/S2095-3119(14)60979-5	5	-
FC10.2	China	MN331766	Yes	Unpublished	5	-
LC10.1	China	MN331768	Yes	Unpublished	5	-
FC4.3	China	MN331769	Yes	Unpublished	5	-
FC1.2	China	MN331770	Yes	Unpublished	5	-
SACLas2	Saudi Arabia	NA	Yes	10.3390/microorganisms10101991	6	-
SACLas3	Saudi Arabia	NA	Yes	10.3390/microorganisms10101991	6	-
SACLas4	Saudi Arabia	NA	Yes	10.3390/microorganisms10101991	6	-
SACLas8	Saudi Arabia	NA	Yes	10.3390/microorganisms10101991	6	-
SACLas9	Saudi Arabia	NA	Yes	10.3390/microorganisms10101991	6	-
SACLas11	Saudi Arabia	NA	Yes	10.3390/microorganisms10101991	6	-
SACLas12	Saudi Arabia	NA	Yes	10.3390/microorganisms10101991	6	-
SACLas14	Saudi Arabia	NA	Yes	10.3390/microorganisms10101991	6	-
SACLas15	Saudi Arabia	NA	Yes	10.3390/microorganisms10101991	6	-
V12	FL, USA	SRR16895072	Yes	10.1094/PHYTO-02-22-0067-R	7	-
T14	FL, USA	SRR16895073	Yes	10.1094/PHYTO-02-22-0067-R	7	-
T6	FL, USA	SRR16895080	Yes	10.1094/PHYTO-02-22-0067-R	7	-
SE19	FL, USA	SRR16895083	Yes	10.1094/PHYTO-02-22-0067-R	7	-
T12	FL, USA	SRR16895084	Yes	10.1094/PHYTO-02-22-0067-R	7	-
T13	FL, USA	SRR16895085	Yes	10.1094/PHYTO-02-22-0067-R	7	-
A5	FL, USA	SRR16895091	Yes	10.1094/PHYTO-02-22-0067-R	7	-
T9	FL, USA	SRR16895093	Yes	10.1094/PHYTO-02-22-0067-R	7	-
T3	FL, USA	SRR16895094	Yes	10.1094/PHYTO-02-22-0067-R	7	-
V1	FL, USA	SRR16895095	Yes	10.1094/PHYTO-02-22-0067-R	7	-
V2	FL, USA	SRR16895096	Yes	10.1094/PHYTO-02-22-0067-R	7	-
T16	FL, USA	SRR16895101	Yes	10.1094/PHYTO-02-22-0067-R	7	-
E6	FL, USA	SRR16895103	Yes	10.1094/PHYTO-02-22-0067-R	7	-
T5	FL, USA	SRR16895104	Yes	10.1094/PHYTO-02-22-0067-R	7	-
L2	FL, USA	SRR16895105	Yes	10.1094/PHYTO-02-22-0067-R	7	-
E22	FL, USA	SRR16895106	Yes	10.1094/PHYTO-02-22-0067-R	7	-
T15	FL, USA	SRR16895108	Yes	10.1094/PHYTO-02-22-0067-R	7	-
T11	FL, USA	SRR16895112	Yes	10.1094/PHYTO-02-22-0067-R	7	-
T4	FL, USA	SRR16895113	Yes	10.1094/PHYTO-02-22-0067-R	7	-
FJ-XM-1	China	KP338087	Yes	10.1016/S2095-3119(14)60979-5	NA	-
GX-GL-6	China	KP338085	Yes	10.1128/Jb.00413-13	NA	-
JX-GZ-4	China	KP338037	Yes	10.1128/Jb.00413-13	NA	-
JX-GZ-4 T1-2	China	KP338037	Yes	10.1016/S2095-3119(14)60979-5	NA	-
HLBInd1	India	SRR16352116	Yes	Unpublished	NA	-
4E	FL, USA	SRR16895111	Yes	10.1094/PHYTO-02-22-0067-R	NA	-
CoFLP1	Colombia	CP054558	Yes	10.1094/PDIS-06-20-1249-A	NA	-
FC10.3	China	MN331767	Yes	Unpublished	NA	-
LC7.4	China	MN331771	Yes	Unpublished	NA	-
A1	FL, USA	JX275494	Yes	10.1371/journal.pone.0082248	NA	-
MAG1	India	JAJDMM010000058	Yes	Unpublished	NA	-
SACLas6	Saudi Arabia	NA	Yes	10.3390/microorganisms10101991	NA	-
AHCA17	CA, USA	SRR9641236	Yes	10.1094/PHYTO-06-18-0185-R	NA	-
E24	FL, USA	SRR16895082	Yes	10.1094/PHYTO-02-22-0067-R	NA	-
E3	FL, USA	SRR16895088	Yes	10.1094/PHYTO-02-22-0067-R	NA	-
SACLas5	Saudi Arabia	NA	Yes	10.3390/microorganisms10101991	NA	-
TX1712	TX, USA	SRR7050882	Yes	10.1094/PHYTO-02-22-0067-R	NA	-
20E	FL, USA	SRR16895087	Yes	10.1094/PHYTO-02-22-0067-R	NA	-
PSYD	FL, USA	SRR16895090	Yes	10.1094/PHYTO-02-22-0067-R	NA	-
PSYC	FL, USA	SRR16895098	Yes	10.1094/PHYTO-02-22-0067-R	NA	-
E4	FL, USA	SRR16895099	Yes	10.1094/PHYTO-02-22-0067-R	NA	-
E5A	FL, USA	SRR16895100	Yes	10.1094/PHYTO-02-22-0067-R	NA	-
YN-MG-7	China	KP338079	Yes	10.1128/Jb.00413-13	NA	-
YNJS7C	China	NZ_QXDO01000002	Yes	10.1128/mSphere.00409-19	NA	-
YN-JS-4	China	KP338030	Yes	10.1128/Jb.00413-13	NA	-
	NA	not applicable

## Sheet: Table S5
Type	Locus	Primer name	Primer sequences (5'-->3')	Anneling temperature	Expected amplicon size (bp)
PROPHAGE TYPE 1	SC1-1	SC1-1F	ATCCTTTGACAGTGAGGCCA	58°C	1.025
		SC1-1R	CTCGTGAGGTTCTTGAGGGT
	SC1-2	SC1-2F	TGGCTCGGGTTCAGGTAAAT	58°C	975
		SC1-2R	AAGGGCGACGCATGTATTTC
	SC1-3	SC1-3F	CTCACTGCGTCTTGATTCGG	62°C	866
		SC1-3R	CGAACGAGCGGTATGTTTGT
	SC1-4	SC1-4F	GCACCTAAAATAGCCGGCTC	60°C	954
		SC1-4R	GGGGTTGAGGCGGTATATCA
	SC1-5	SC1-5F	TCGTAGGATCGTAACACCCG	58°C	888
		SC1-5R	CGGTGGTTATGCGTTACTGG
	SC1-6	SC1-6F	GTGGTGTTGAAGGTAGGGGA	58°C	892
		SC1-6R	TCGATGGAAAAGACCCGTGA
	SC1-7	SC1-7F	CGATCTGGCGTCCTCCTTAT	62°C	918
		SC1-7R	GCGAGCCTTATCAACCACAG
	SC1-8	SC1-8F	GGGAGGGTTTTACGAATGGC	55°C	868
		SC1-8R	TGCCTCGCTCAAAGACCTTA
PROPHAGE TYPE 2	SC2-1 :	SC2-1F	GCACCTCTCGCATACCAAAG	55°C	807
		SC2-1R	GTCGGTGGTTTTACTCGCAA
	SC2-2 :	SC2-2F	ACCCTCGCACCATCATGTTA	58°C	813
		SC2-2R	TCGTCTTGATTGGGCAGAGT
	SC2-3 :	SC2-3F	ACAGTTAAGAGCCACGGTGA	64°C	918
		SC2-3R	AAGACGTGGGTGTTATGGGT
	SC2-4 :	SC2-4F	AACATCCACCTGTCCCTCTG	58°C	978
		SC2-4R	ACGTCTCGGTGGCTTAAAGA
	SC2-5 :	SC2-5F	CCCATGCGTCCTGTCTAGAA	62°C	951
		SC2-5R	TAGTATTGCCGTTTCCCCGA
	SC2-6 :	SC2-6F	CTTTTCCCTTCACGTCGAGC	66°C	885
		SC2-6R	AAAGGCGTTAAACCCAGCAG
	SC2-7 :	SC2-7F	CTGCTGGGTTTAACGCCTTT	62°C	942
		SC2-7R	ATGAGGCTTTGGACACTGGT
	SC2-8 :	SC2-8F	CATAGCCCCTCCCTCAGTTC	60°C	795
		SC2-8R	GCGGGAGTCAAGATAACACC
PROPHAGE TYPE 3 (from P-JXGC-3)	GC3-1 :	GC3-1-175 F	TAGGAGGTTGTGATCTTTCTGGC	58°C	533
		GC3-1-707 R	TTCAGCCTCTAATCGTGCTTTCT
	GC3-2 :	GC3-2-5871 F	TTGCATTTTCCGAATCTATCCGC	58°C	726
		GC3-2-6596 R	AGAGCAATCCCAATGGACTCAAT
	GC3-3 :	GC3-3-7877 F	TGTGTTTCTAATGAGGGGACAGG	58°C	774
		GC3-3-8650 R	TTTGCCGTTCTTTATGCAGTCTG
	GC3-4 :	GC3-4-9052 F	TCAATTGCACACGACTGACTTTC	58°C	770
		GC3-4-9821 R	AAGGCAAGGAATGGAGATCTGTT
	GC3-5 :	GC3-5-10658 F	TCCAACACGCAACACCTTTTATC	60°C	368
		GC3-5-11025 R	GTTTGCATCTCTCAACGATACGG
	GC3-6 :	GC3-6-14100 F	TACCGTATACATGCCTATGACGC	60°C	256
		GC3-6-14355 R	CAAGCATGTAAGCAAAGTGGGAT
	GC3-7 :	GC3-7-15961 F	CAATCTAATGGCTTGCCTATCGC	60°C	360
		GC3-7-16320 R	TAAGGCTGGAACAATCAAAAGCG
	GC3-8 :	GC3-8-24912 F	TAAACGCTCATTGCTATGGGGTA	60°C	432
		GC3-8-25343 R	TAAGCCTTTCCCCTATTTCGGTC
	GC3-9 :	GC3-9-29115 F	GTTTAGGACGTGTCTTCCAAAGC	60°C	321
		GC3-9-29345 R	GATATTGCTTCATCACCGGTTGG
PROPHAGE TYPE 4 (from Ishi-1)	T4-1 :	T4-1 Ishi-1 - 1.019 F	ACCTCGTCCCATATTTAAGACCG	60°C	687
		T4-1 Ishi-1 - 1.705 R	GCCGGATCTCAAGCTTATCCTAA
	T4-2 :	T4-2 Ishi-1 - 2.433 F	CCAACCGTACATCATGCAGTTTT	60°C	320
		T4-2 Ishi-1 - 2.752 R	GCGGATACAAGATCTTTTGCCTC
	T4-3 :	T4-3 Ishi-1 - 3.837 F	CCAGAAGAAACGATGACACAACC	60°C	342
		T4-3 Ishi-1 - 4.178 R	ACGGCCTTTTATCGGGATATACC
	T4-4 :	T4-4 Ishi-1 - 7.057 F	GCCATAACACGATTAGGATGCAC	60°C	715
		T4-4 Ishi-1 - 7.772 R	TGTATCTCGGATTACGCCAGAAG
	T4-5 :	T4-5 Ishi-1 - 9.798 F	TCCGAAATACCTGTACGATCGAC	60°C	722
		T4-5 Ishi-1 - 10.519 R	ATTCGCCGCAAATATTCTCAAGG
	T4-6 :	T4-6 Ishi-1 - 10.916 F	ATCCGATATCCCTGCTTCAACTC	60°C	684
		T4-6 Ishi-1 - 11.599 R	TGGCAGTCAAATACCGTCCATTA
	T4-7 :	T4-7 Ishi-1 - 15.284 F	TGTACAACAATGGGCGAGGATAA	60°C	712
		T4-7 Ishi-1 - 15.995 R	GATAACGGTTAGATGCGCGTATG

## Sheet: Table S6
Strain	GenBank Accession Number	Province or State	Country	Assembly Size (Mb)	Reference
9PA	JABDRZ01§	Sao Paulo	Brazil	1.23188	https://doi.org/10.1094/PDIS-05-20-1018-A
CHUC	VTLV01§	-	China	1.20845	https://doi.org/10.1111/mpp.12925
PGD	CP100754.1	Guangdong	China	1.23022	https://doi.org/10.1128/spectrum.00754-23
A4	CP010804.2	Guangdong	China	1.23025	https://doi.org/10.1128/genomea.00273-14
YCPSY	LIIM01§	Guangdong	China	1.23365	https://doi.org/10.1128/genomea.01316-15
GXPSY	CP004005.1	Guangxi	China	1.26824	https://doi.org/10.1128/genomea.00184-13
JXGZ-1	VIQL01§	Jiangxi	China	1.21799	https://doi.org/10.1016/S2095-3119(20)63217-8
JXGC	CP019958.1	Jiangxi	China	1.22516	https://doi.org/10.1094/PHYTO-08-17-0282-R
YNHK-2	WUUB01§	Yunnan	China	1.08957	https://doi.org/10.1016/S2095-3119(20)63217-8
YNXP-1	VIGA01§	Yunnan	China	1.20707	https://doi.org/10.1016/S2095-3119(20)63217-8
PYN	CP100417.1	Yunnan	China	1.23126	https://doi.org/10.1128/spectrum.00754-23
YNJS7C	QXDO01§	Yunnan	China	1.25899	https://doi.org/10.1128/mra.01413-18
COFLP	CP054558.1	Municipio Dibulla	Colombia	1.23164	https://doi.org/10.1094/PDIS-06-20-1249-A
ReuSP1	CP061535.1	La Reunion	France	1.23	https://doi.org/10.1094/PDIS-09-20-1998-A
MAG1	JAJDMM01§	-	India	1.20743	Unpublished
Tabriz.3	JAKQYA0§	-	Iran	1.22	Unpublished
ISHI-1	AP014595.1	Okinawa	Japan	1.19085	https://doi.org/10.1371/journal.pone.0106109
BCSMX	JAOPHS01§	Baja California Sur	Mexico	1.23	https://doi.org/10.3389/fpls.2022.1052680
MEX8	VTLU01§	Mexicali	Mexico	1.24313	https://doi.org/10.1111/mpp.12925
YTMX	JAOPHR01§	Yucatan	Mexico	1.23	https://doi.org/10.3389/fpls.2022.1052680
PA19	WOXD02§	Multan	Pakistan	1.22414	https://doi.org/10.1094/PDIS-12-19-2648-A
PA20	WOUN02§	Multan	Pakistan	1.22623	https://doi.org/10.1094/PDIS-12-19-2648-A
TAIYZ2	CP041385.1	Songkhla	Thailand	1.23062	https://doi.org/10.1094/PDIS-07-19-1520-A
A-SBCA19	JADBIB01§	California	USA	1.18688	https://doi.org/10.3389/fmicb.2021.683481
SGCA5	LMTO01§	California	USA	1.20138	https://doi.org/10.1128/genomea.01316-15
HHCA16	VTLY01§	California	USA	1.20705	https://doi.org/10.1111/mpp.12925
AHCA17	VNFL01§	California	USA	1.20862	https://doi.org/10.1094/PDIS-08-19-1735-A
SGCA16	VTLZ01§	California	USA	1.20995	https://doi.org/10.1111/mpp.12925
AHCA1	CP029348.1	California	USA	1.23375	https://doi.org/10.1094/PHYTO-06-18-0185-R
MFL16	VTLX01§	Florida	USA	1.19922	https://doi.org/10.1111/mpp.12925
CRCFL16	VTLW01§	Florida	USA	1.20828	https://doi.org/10.1111/mpp.12925
T4	SRX13087740	Florida	USA	1.21451	https://doi.org/10.1094/PHYTO-02-22-0067-R
T9	SRX13087760	Florida	USA	1.21492	https://doi.org/10.1094/PHYTO-02-22-0067-R
T16	SRX13087752	Florida	USA	1.21494	https://doi.org/10.1094/PHYTO-02-22-0067-R
22E	SRX13087747	Florida	USA	1.21515	https://doi.org/10.1094/PHYTO-02-22-0067-R
20E	SRX13087766	Florida	USA	1.21548	https://doi.org/10.1094/PHYTO-02-22-0067-R
T14	SRX13087780	Florida	USA	1.2163	https://doi.org/10.1094/PHYTO-02-22-0067-R
FL17	JWHA01§	Florida	USA	1.22725	https://doi.org/10.1128/genomea.00169-15
PSY62	CP001677.5	Florida	USA	1.22733	https://doi.org/10.1094/MPMI-22-8-1011
PSYC	SRX13087755	Florida	USA	1.23561	https://doi.org/10.1094/PHYTO-02-22-0067-R
JRPAMB1	CP040636.1	Florida	USA	1.23717	https://doi.org/10.3390/microorganisms10030513
T11	SRX13087741	Florida	USA	1.23913	https://doi.org/10.1094/PHYTO-02-22-0067-R
V1	SRX13087758	Florida	USA	1.24007	https://doi.org/10.1094/PHYTO-02-22-0067-R
V2	SRX13087757	Florida	USA	1.24025	https://doi.org/10.1094/PHYTO-02-22-0067-R
T6	SRX13087773	Florida	USA	1.24102	https://doi.org/10.1094/PHYTO-02-22-0067-R
V12	SRX13087781	Florida	USA	1.24147	https://doi.org/10.1094/PHYTO-02-22-0067-R
LBR19TX2	VTMA01§	Texas	USA	1.20275	https://doi.org/10.1111/mpp.12925
TX1712	QEWL01§	Texas	USA	1.20333	https://doi.org/10.1128/genomea.00554-18
LBR23TX5	VTMB01§	Texas	USA	1.20348	https://doi.org/10.1111/mpp.12925
DUR1TX1	VTLT01§	Texas	USA	1.20629	https://doi.org/10.1111/mpp.12925
GFR3TX3	VTLR01§	Texas	USA	1.20932	https://doi.org/10.1111/mpp.12925
DUR2TX1	VTLS01§	Texas	USA	1.21232	https://doi.org/10.1111/mpp.12925
TX2351	MTIM01§	Texas	USA	1.252	https://doi.org/10.1128/genomea.00170-17
